# Supplementary material for: Burden of multiple high-risk factors in pregnancy before and after the universal two-child policy in Chinese women: An observational study
Source: J Glob Health. 2024 Jul 19;14:04134. doi: 10.7189/jogh.14.04134 (PMC11257705; doi:10.7189/jogh.14.04134)
Supplement: Online Supplementary Document [file jogh-14-04134-s001.zip]

Archive with 3 entries (3 files):
- jogh-14-04134-s001.xlsx
- jogh-14-04134-s002.xlsx
- jogh-14-04134-s003.pdf
