# Supplementary material for: Burden of multiple high-risk factors in pregnancy before and after the universal two-child policy in Chinese women: An observational study
Source: J Glob Health. 2024 Jul 19;14:04134. doi: 10.7189/jogh.14.04134 (PMC11257705; doi:10.7189/jogh.14.04134)
Supplement: Online Supplementary Document [file jogh-14-04134-s001.zip › jogh-14-04134-s001.xlsx]

## Sheet: 2015
	Maternal age ≤18	Maternal age ≥35	Height ≤145 cm	BMI >25	BMI <18.5	Rh-negative	History of infertility	History of abnoraml pregnancy	Abnormal pregnancy of this pregnancy	Reproductive malformation or contracted pelvis	Uterine fibroids or ovarian cysts ≥5 cm	Scarred uterus	Cardiovascular diseases	Respiratory diseases	Digestive diseases	Uninary diseases	Hematological diseases	Endocrine diseases	Mental disorders	Neurological diseases	Immune diseases	Cancer	Gestational diabetes mellitus	Hypertension disorders in pregnancy	Intrahepatic cholestasis of pregnancy	Anemia during pregnancy	Premature rupture of membranes	Placenta previa	Polyhydramnios/oligohydramnion	Intrauterine growth restriction	Viral?hepatitis	Tuberculosis	Syphilis (+)	HIV (+)	Other sexually transmitted diseases
Maternal age ≤18	0
Maternal age ≥35	-1.48583	0
Height ≤145 cm	0	0	0
BMI >25	0	0.239673	0.49303	0
BMI <18.5	0.131674	-0.212122	0.389115	-2.76039	0
Rh-negative	0	0	0	0	0	0
History of infertility	0	0	0	0	0	0	0
History of abnoraml pregnancy	-0.114328	0.350254	0	0.0127982	0	0	0	0
Abnormal pregnancy of this pregnancy	0	0	0.418289	0	0	0	3.79987	0	0
Reproductive malformation or contracted pelvis	0.245529	0	0	0	0	0	0	0	0	0
Uterine fibroids or ovarian cysts ≥5 cm	0	0.281877	0	0	0	0	0	0	0	0	0
Scarred uterus	-1.0565	0.261459	0	0.0592735	-0.188758	0	0	1.12014	-0.143646	-0.832053	0	0
Cardiovascular diseases	0	-0.0945639	0	0	0	0	0	0	0	0	0	-0.179323	0
Respiratory diseases	0	0	0	0	0	0	0	0	0	0	0	0	2.19007	0
Digestive diseases	0	0	0	0	0	0	0	0	0.0541905	0	0	0	0	0	0
Uninary diseases	0	0	0	0	0	0	0	0	0	0	0	0	0	0	0	0
Hematological diseases	0	0	0	0	0	0	0	0	0	0	0	0	0	0	0	0	0
Endocrine diseases	0	0	0	0.175092	0	0	0	0	0	0	0	0	0	0	0	0	0	0
Mental disorders	0	0	0	0	0	0	0	0	0	0	0	0	2.43303	0	0	0	0	0	0
Neurological diseases	0	0	1.04509	0	0	1.77816	0	1.17086	0	0	0	0	0	0	2.1798	0	0	0	1.38457	0
Immune diseases	0	0	0	0	0	0	0	0	0	0	0	0	0	0	0	0	0	0	0	0	0
Cancer	0	0	0	0	0	0	0	0	0	0	0	0	0	0	0	0	0	0	0	0	0	0
Gestational diabetes mellitus	0	0.458407	0	0	0	0	0	0	0.307262	0	0	0	1.31076	0	0.10239	0	0	4.5935	0	1.04557	0	0	0
Hypertension disorders in pregnancy	0	0.426476	0	0.203741	0	0	0	0	0.805035	0	0.253641	0.448283	2.17641	0	0.592948	0	0.283433	0.0852139	0	1.13091	0	0	0.766131	0
Intrahepatic cholestasis of pregnancy	0	0	0	0	0	0	0	0	0.675045	0	0	0	0	0	0	0	0	0	0	-1.14489	0	0	0	0	0
Anemia during pregnancy	0	0.0491553	0.125116	0	0.0140217	0	0	0.343602	0.535317	0	0	0.384251	0	0	0	0	2.42096	0.134553	0	0	0	0	0.424449	0.262974	0.35271	0
Premature rupture of membranes	-0.0157462	0	0	0	0.132821	0	0	-0.0791395	0.230401	0	0	-0.733662	0.340425	0	0	0	0.110304	0	0	-0.179485	0	0	0.530241	0.179802	0	0.692365	0
Placenta previa	0	0.0795047	0	0	0	0	0	0	0	0	0	-0.116384	2.15936	0	0	0	0	0	0	0	0	0	0.852275	0.322941	0	0.466667	0	0
Polyhydramnios/oligohydramnion	0	0	0	-0.00724912	-0.00171028	0	0	-0.0768394	-0.447415	0	0	-0.0868659	0	0	0	0	0	0	0	0.421588	0	0	0	0	0	-0.143325	0.326817	0	0
Intrauterine growth restriction	0	0	0	0	0	1.19763	0	0	1.45755	0.360952	0	-0.0620347	0	0	0	0	0	0	0	0.461935	0	0	0	1.7821	0	0.180175	0	0	0	0
Viral hepatitis	0	0	0	0	0	0	0	-0.571744	-0.253959	-0.224481	0	-1.56422	0	0	0	0	0	0	0	0	0	0	0	-0.78353	0	-0.0938373	-1.24341	0	-0.374592	0	0
Tuberculosis	1.76854	0	0	0	0	0	0	0	0	0	0	0	0	0	0	0	0	0	0	0	0	0	0	0.414455	0	0	0	0	0	0	0	0
Syphilis (+)	0	0	0	0	0	0	0	0	0	0	0	0	3.64248	0	0	0	0	0	0	0	0	0	1.28017	0.115827	0	0	0.217005	1.17313	0	0	0	0	0
HIV (+)	0	0	0	0	0	0	0	0	0	0	0	0	0	0	0	0	0	0	0	0	0	0	0	0	0	0	0	0	0	0	0	0	0	0
Other sexually transmitted diseases	0	0	0	0	0.259586	0	0	0	0	0	0	0	0	0	0	0	0	0	0	0	0	0	0	0	0	0	0	0	0	0	0	0	4.92319	0	0

## Sheet: 2020
	Maternal age ≤18	Maternal age ≥35	Height ≤145 cm	BMI >25	BMI <18.5	Rh-negative	History of infertility	History of abnoraml pregnancy	Abnormal pregnancy of this pregnancy	Reproductive malformation or contracted pelvis	Uterine fibroids or ovarian cysts ≥5 cm	Scarred uterus	Cardiovascular diseases	Respiratory diseases	Digestive diseases	Uninary diseases	Hematological diseases	Endocrine diseases	Mental disorders	Neurological diseases	Immune diseases	Cancer	Gestational diabetes mellitus	Hypertension disorders in pregnancy	Intrahepatic cholestasis of pregnancy	Anemia during pregnancy	Premature rupture of membranes	Placenta previa	Polyhydramnios/oligohydramnion	Intrauterine growth restriction	Viral?hepatitis	Tuberculosis	Syphilis (+)	HIV (+)	Other sexually transmitted diseases
Maternal age ≤18	0
Maternal age ≥35	-0.779039	0
Height ≤145 cm	0	0	0
BMI >25	0	0.0692781	0.0532819	0
BMI <18.5	0.374232	-0.424581	0	-2.88129	0
Rh-negative	0	0	0	0	0	0
History of infertility	0	0	1.88474	0	0	0	0
History of abnoraml pregnancy	-0.159929	1.15246	0	0	-0.317212	0	0	0
Abnormal pregnancy of this pregnancy	-0.0907478	0	0	0.0224683	-0.168539	0	3.1975	0.13337	0
Reproductive malformation or contracted pelvis	0	0	3.44391	0	0	0	0	0	0	0
Uterine fibroids or ovarian cysts ≥5 cm	0	0.28361	0	0	0	0	0	0	0	0	0
Scarred uterus	-1.4855	0.677735	0	0.45329	-0.490286	0	0	0.540885	-0.58468	-0.12232	0	0
Cardiovascular diseases	0	0	0	0	0	0	0	0	0	0	0	0	0
Respiratory diseases	0	0	0	0	0	0	0	0	0	0	0	0	2.11581	0
Digestive diseases	0	0	0	0	0	0	0	0	0	0	0	0	0	0	0
Uninary diseases	0	0	0	0	0	0	0	0	0	0	0	0	0	3.31174	0	0
Hematological diseases	0	0	0	-0.0964221	0	0	0	0	0	0	0	0	0	0	0	0	0
Endocrine diseases	0	0	0	0	0	0	0	0	0.268664	0	0	-0.0435124	0	0	0	0	0	0
Mental disorders	0	0	0	0	0	0	0	0	0	0	0	0	0	0	0	0	0	0	0
Neurological diseases	0	0	0	0	0	0	0	0	0	0	0	0	0	0	0	0	0	0	0	0
Immune diseases	0	0	0	-0.00572058	0	0	0	0	0.343048	0	0	0	0	2.10196	0	2.48459	0.801692	0	0	0	0
Cancer	0	0	0	0	0	0	0	0	0	0	0	0	0	0	0	0	1.28632	3.20677	0	0	0	0
Gestational diabetes mellitus	-0.269567	0.20346	0	0.386622	-0.0632365	0	0	0.237657	0.362549	0	0.092749	0	0	0	0	0	0	0.573545	0	0	0	0	0
Hypertension disorders in pregnancy	0	0.384288	0	0.984335	-0.508411	0	0	0.0845634	1.10548	0	0.216492	-0.140127	2.08854	0	0	0	0	0.325379	0	0	0.397138	0	0.831816	0
Intrahepatic cholestasis of pregnancy	0	0	0	0	0	0	0	0	0.283751	0	0	0	0	0	0	0	0.612334	0	0	0	0	0	0	0.404685	0
Anemia during pregnancy	0	0	0	-0.0380613	0.200823	0	0	0.0103205	0	0	0	0.332225	0.143199	0	0	0	1.03006	0	0	0	0	0	0	0.0398044	0	0
Premature rupture of membranes	0	0.106728	0	0	-0.0271944	0	0	0.0326043	0	0	0	-0.578424	0	0	0	0	0	0.225876	0	0	0	0	0.309528	0.0250761	0	0.267186	0
Placenta previa	0	0.0870407	0	0	0	0	0	0	0	0	0	0	0	0	0	0	0	0	0	0	0	0	0	0.432144	0	0	0	0
Polyhydramnios/oligohydramnion	0	0	0	0	0	0	0	0	0	0	0	-0.183459	0	0	0	0	0	0	0	0	0	0	0	0	0	0	0.514104	0	0
Intrauterine growth restriction	0	0	0	0	0	0	0	0	0.545545	0	0	0	0	0	0	0	0	0	0	0	0	0	0	1.88483	0	0	0	0	0.781353	0
Viral hepatitis	0	0.11548	0	0	0	0	0	0	0	0	0	0.112569	0	0	0	0	0.191947	0	0	0	0	0	0	0	0	0	0	0	0	0	0
Tuberculosis	0	0	0	0	0	0	0	0	0	0	0	0	0	0	0	0	0	0	0	0	0	0	0	0	0	0	0	0	0	0	0	0
Syphilis (+)	0	0.540926	0	0	0	0	0	0.605918	0.367837	0	0	0	0	0	0	0	0	0	0	0	0	0	0	0	0	0	0	0	0	0	0	0	0
HIV (+)	0	0	0	0	0	0	0	0	0	0	0	0	0	0	0	0	0	0	0	0	0	0	0	0	0	0	0	0	0	0	0	0	0	0
Other sexually transmitted diseases	0	0	0	0	0.390424	0	0	0	0	0	0	0	0	0	0	0	0	0	0	0	0	0	0	0	0	0	0	0	0	0	0	0	4.47891	0	0
