# Supplementary material for: Burden of multiple high-risk factors in pregnancy before and after the universal two-child policy in Chinese women: An observational study
Source: J Glob Health. 2024 Jul 19;14:04134. doi: 10.7189/jogh.14.04134 (PMC11257705; doi:10.7189/jogh.14.04134)
Supplement: Online Supplementary Document [file jogh-14-04134-s001.zip › jogh-14-04134-s002.xlsx]

## Sheet: Sheet1
Factor 1	Factor 2	P value	Test statistic E
Maternal age ≤18	Maternal age ≥35	0.158416	0.706794
Maternal age ≤18	Height ≤145 cm	1	0
Maternal age ≥35	Height ≤145 cm	1	0
Maternal age ≤18	BMI >25	1	0
Maternal age ≥35	BMI >25	0.0495049	0.170395
Height ≤145 cm	BMI >25	0.277228	0.439748
Maternal age ≤18	BMI <18.5	0.376238	0.242558
Maternal age ≥35	BMI <18.5	0.0990099	0.212459
Height ≤145 cm	BMI <18.5	0.376238	0.389115
BMI >25	BMI <18.5	0.950495	0.1209
Maternal age ≤18	Rh-negative	1	0
Maternal age ≥35	Rh-negative	1	0
Height ≤145 cm	Rh-negative	1	0
BMI >25	Rh-negative	1	0
BMI <18.5	Rh-negative	1	0
Maternal age ≤18	History of infertility	1	0
Maternal age ≥35	History of infertility	1	0
Height ≤145 cm	History of infertility	0.00990099	1.88474
BMI >25	History of infertility	1	0
BMI <18.5	History of infertility	1	0
Rh-negative	History of infertility	1	0
Maternal age ≤18	History of abnoraml pregnancy	0.920792	0.0456003
Maternal age ≥35	History of abnoraml pregnancy	0.00990099	0.802208
Height ≤145 cm	History of abnoraml pregnancy	1	0
BMI >25	History of abnoraml pregnancy	0.871287	0.0127982
BMI <18.5	History of abnoraml pregnancy	0.00990099	0.317212
Rh-negative	History of abnoraml pregnancy	1	0
History of infertility	History of abnoraml pregnancy	1	0
Maternal age ≤18	Abnormal pregnancy of this pregnancy	0.425743	0.0907478
Maternal age ≥35	Abnormal pregnancy of this pregnancy	1	0
Height ≤145 cm	Abnormal pregnancy of this pregnancy	0.0594059	0.418289
BMI >25	Abnormal pregnancy of this pregnancy	0.861386	0.0224684
BMI <18.5	Abnormal pregnancy of this pregnancy	0.00990099	0.168539
Rh-negative	Abnormal pregnancy of this pregnancy	1	0
History of infertility	Abnormal pregnancy of this pregnancy	0.524752	0.602372
History of abnoraml pregnancy	Abnormal pregnancy of this pregnancy	0.108911	0.13337
Maternal age ≤18	Reproductive malformation or contracted pelvis	0.128713	0.245529
Maternal age ≥35	Reproductive malformation or contracted pelvis	1	0
Height ≤145 cm	Reproductive malformation or contracted pelvis	0.00990099	3.44391
BMI >25	Reproductive malformation or contracted pelvis	1	0
BMI <18.5	Reproductive malformation or contracted pelvis	1	0
Rh-negative	Reproductive malformation or contracted pelvis	1	0
History of infertility	Reproductive malformation or contracted pelvis	1	0
History of abnoraml pregnancy	Reproductive malformation or contracted pelvis	1	0
Abnormal pregnancy of this pregnancy	Reproductive malformation or contracted pelvis	1	0
Maternal age ≤18	Uterine fibroids or ovarian cysts ≥5 cm	1	0
Maternal age ≥35	Uterine fibroids or ovarian cysts ≥5 cm	0.990099	0.00173395
Height ≤145 cm	Uterine fibroids or ovarian cysts ≥5 cm	1	0
BMI >25	Uterine fibroids or ovarian cysts ≥5 cm	1	0
BMI <18.5	Uterine fibroids or ovarian cysts ≥5 cm	1	0
Rh-negative	Uterine fibroids or ovarian cysts ≥5 cm	1	0
History of infertility	Uterine fibroids or ovarian cysts ≥5 cm	1	0
History of abnoraml pregnancy	Uterine fibroids or ovarian cysts ≥5 cm	1	0
Abnormal pregnancy of this pregnancy	Uterine fibroids or ovarian cysts ≥5 cm	1	0
Reproductive malformation or contracted pelvis	Uterine fibroids or ovarian cysts ≥5 cm	1	0
Maternal age ≤18	Scarred uterus	0.237624	0.428999
Maternal age ≥35	Scarred uterus	0.00990099	0.416276
Height ≤145 cm	Scarred uterus	1	0
BMI >25	Scarred uterus	0.00990099	0.394016
BMI <18.5	Scarred uterus	0.00990099	0.301528
Rh-negative	Scarred uterus	1	0
History of infertility	Scarred uterus	1	0
History of abnoraml pregnancy	Scarred uterus	0.00990099	0.579255
Abnormal pregnancy of this pregnancy	Scarred uterus	0.019802	0.441034
Reproductive malformation or contracted pelvis	Scarred uterus	0.029703	0.709734
Uterine fibroids or ovarian cysts ≥5 cm	Scarred uterus	1	0
Maternal age ≤18	Cardiovascular diseases	1	0
Maternal age ≥35	Cardiovascular diseases	0.168317	0.0945639
Height ≤145 cm	Cardiovascular diseases	1	0
BMI >25	Cardiovascular diseases	1	0
BMI <18.5	Cardiovascular diseases	1	0
Rh-negative	Cardiovascular diseases	1	0
History of infertility	Cardiovascular diseases	1	0
History of abnoraml pregnancy	Cardiovascular diseases	1	0
Abnormal pregnancy of this pregnancy	Cardiovascular diseases	1	0
Reproductive malformation or contracted pelvis	Cardiovascular diseases	1	0
Uterine fibroids or ovarian cysts ≥5 cm	Cardiovascular diseases	1	0
Scarred uterus	Cardiovascular diseases	0.00990099	0.179323
Maternal age ≤18	Respiratory diseases	1	0
Maternal age ≥35	Respiratory diseases	1	0
Height ≤145 cm	Respiratory diseases	1	0
BMI >25	Respiratory diseases	1	0
BMI <18.5	Respiratory diseases	1	0
Rh-negative	Respiratory diseases	1	0
History of infertility	Respiratory diseases	1	0
History of abnoraml pregnancy	Respiratory diseases	1	0
Abnormal pregnancy of this pregnancy	Respiratory diseases	1	0
Reproductive malformation or contracted pelvis	Respiratory diseases	1	0
Uterine fibroids or ovarian cysts ≥5 cm	Respiratory diseases	1	0
Scarred uterus	Respiratory diseases	1	0
Cardiovascular diseases	Respiratory diseases	0.930693	0.0742616
Maternal age ≤18	Digestive diseases	1	0
Maternal age ≥35	Digestive diseases	1	0
Height ≤145 cm	Digestive diseases	1	0
BMI >25	Digestive diseases	1	0
BMI <18.5	Digestive diseases	1	0
Rh-negative	Digestive diseases	1	0
History of infertility	Digestive diseases	1	0
History of abnoraml pregnancy	Digestive diseases	1	0
Abnormal pregnancy of this pregnancy	Digestive diseases	0.108911	0.0541905
Reproductive malformation or contracted pelvis	Digestive diseases	1	0
Uterine fibroids or ovarian cysts ≥5 cm	Digestive diseases	1	0
Scarred uterus	Digestive diseases	1	0
Cardiovascular diseases	Digestive diseases	1	0
Respiratory diseases	Digestive diseases	1	0
Maternal age ≤18	Uninary diseases	1	0
Maternal age ≥35	Uninary diseases	1	0
Height ≤145 cm	Uninary diseases	1	0
BMI >25	Uninary diseases	1	0
BMI <18.5	Uninary diseases	1	0
Rh-negative	Uninary diseases	1	0
History of infertility	Uninary diseases	1	0
History of abnoraml pregnancy	Uninary diseases	1	0
Abnormal pregnancy of this pregnancy	Uninary diseases	1	0
Reproductive malformation or contracted pelvis	Uninary diseases	1	0
Uterine fibroids or ovarian cysts ≥5 cm	Uninary diseases	1	0
Scarred uterus	Uninary diseases	1	0
Cardiovascular diseases	Uninary diseases	1	0
Respiratory diseases	Uninary diseases	0.178218	3.31174
Digestive diseases	Uninary diseases	1	0
Maternal age ≤18	Hematological diseases	1	0
Maternal age ≥35	Hematological diseases	1	0
Height ≤145 cm	Hematological diseases	1	0
BMI >25	Hematological diseases	0.019802	0.0964221
BMI <18.5	Hematological diseases	1	0
Rh-negative	Hematological diseases	1	0
History of infertility	Hematological diseases	1	0
History of abnoraml pregnancy	Hematological diseases	1	0
Abnormal pregnancy of this pregnancy	Hematological diseases	1	0
Reproductive malformation or contracted pelvis	Hematological diseases	1	0
Uterine fibroids or ovarian cysts ≥5 cm	Hematological diseases	1	0
Scarred uterus	Hematological diseases	1	0
Cardiovascular diseases	Hematological diseases	1	0
Respiratory diseases	Hematological diseases	0.544554	0.502558
Digestive diseases	Hematological diseases	1	0
Uninary diseases	Hematological diseases	1	0
Maternal age ≤18	Endocrine diseases	1	0
Maternal age ≥35	Endocrine diseases	1	0
Height ≤145 cm	Endocrine diseases	1	0
BMI >25	Endocrine diseases	0.00990099	0.175092
BMI <18.5	Endocrine diseases	1	0
Rh-negative	Endocrine diseases	1	0
History of infertility	Endocrine diseases	1	0
History of abnoraml pregnancy	Endocrine diseases	1	0
Abnormal pregnancy of this pregnancy	Endocrine diseases	0.633663	0.268664
Reproductive malformation or contracted pelvis	Endocrine diseases	1	0
Uterine fibroids or ovarian cysts ≥5 cm	Endocrine diseases	1	0
Scarred uterus	Endocrine diseases	0.029703	0.0435124
Cardiovascular diseases	Endocrine diseases	1	0
Respiratory diseases	Endocrine diseases	1	0
Digestive diseases	Endocrine diseases	1	0
Uninary diseases	Endocrine diseases	1	0
Hematological diseases	Endocrine diseases	1	0
Maternal age ≤18	Mental disorders	1	0
Maternal age ≥35	Mental disorders	1	0
Height ≤145 cm	Mental disorders	1	0
BMI >25	Mental disorders	1	0
BMI <18.5	Mental disorders	1	0
Rh-negative	Mental disorders	1	0
History of infertility	Mental disorders	1	0
History of abnoraml pregnancy	Mental disorders	1	0
Abnormal pregnancy of this pregnancy	Mental disorders	1	0
Reproductive malformation or contracted pelvis	Mental disorders	1	0
Uterine fibroids or ovarian cysts ≥5 cm	Mental disorders	1	0
Scarred uterus	Mental disorders	1	0
Cardiovascular diseases	Mental disorders	0.544554	2.43303
Respiratory diseases	Mental disorders	1	0
Digestive diseases	Mental disorders	1	0
Uninary diseases	Mental disorders	1	0
Hematological diseases	Mental disorders	1	0
Endocrine diseases	Mental disorders	1	0
Maternal age ≤18	Neurological diseases	1	0
Maternal age ≥35	Neurological diseases	1	0
Height ≤145 cm	Neurological diseases	0.158416	1.04509
BMI >25	Neurological diseases	1	0
BMI <18.5	Neurological diseases	1	0
Rh-negative	Neurological diseases	0.326733	1.77816
History of infertility	Neurological diseases	1	0
History of abnoraml pregnancy	Neurological diseases	0.00990099	1.17086
Abnormal pregnancy of this pregnancy	Neurological diseases	1	0
Reproductive malformation or contracted pelvis	Neurological diseases	1	0
Uterine fibroids or ovarian cysts ≥5 cm	Neurological diseases	1	0
Scarred uterus	Neurological diseases	1	0
Cardiovascular diseases	Neurological diseases	1	0
Respiratory diseases	Neurological diseases	1	0
Digestive diseases	Neurological diseases	0.0495049	2.1798
Uninary diseases	Neurological diseases	1	0
Hematological diseases	Neurological diseases	1	0
Endocrine diseases	Neurological diseases	1	0
Mental disorders	Neurological diseases	0.821782	1.38457
Maternal age ≤18	Immune diseases	1	0
Maternal age ≥35	Immune diseases	1	0
Height ≤145 cm	Immune diseases	1	0
BMI >25	Immune diseases	0.148515	0.00572058
BMI <18.5	Immune diseases	1	0
Rh-negative	Immune diseases	1	0
History of infertility	Immune diseases	1	0
History of abnoraml pregnancy	Immune diseases	1	0
Abnormal pregnancy of this pregnancy	Immune diseases	0.821782	0.343048
Reproductive malformation or contracted pelvis	Immune diseases	1	0
Uterine fibroids or ovarian cysts ≥5 cm	Immune diseases	1	0
Scarred uterus	Immune diseases	1	0
Cardiovascular diseases	Immune diseases	1	0
Respiratory diseases	Immune diseases	0.108911	2.10196
Digestive diseases	Immune diseases	1	0
Uninary diseases	Immune diseases	0.0495049	2.48459
Hematological diseases	Immune diseases	0.80198	0.801692
Endocrine diseases	Immune diseases	1	0
Mental disorders	Immune diseases	1	0
Neurological diseases	Immune diseases	1	0
Maternal age ≤18	Cancer	1	0
Maternal age ≥35	Cancer	1	0
Height ≤145 cm	Cancer	1	0
BMI >25	Cancer	1	0
BMI <18.5	Cancer	1	0
Rh-negative	Cancer	1	0
History of infertility	Cancer	1	0
History of abnoraml pregnancy	Cancer	1	0
Abnormal pregnancy of this pregnancy	Cancer	1	0
Reproductive malformation or contracted pelvis	Cancer	1	0
Uterine fibroids or ovarian cysts ≥5 cm	Cancer	1	0
Scarred uterus	Cancer	1	0
Cardiovascular diseases	Cancer	1	0
Respiratory diseases	Cancer	1	0
Digestive diseases	Cancer	1	0
Uninary diseases	Cancer	1	0
Hematological diseases	Cancer	0.623762	1.28632
Endocrine diseases	Cancer	0.732673	3.20677
Mental disorders	Cancer	1	0
Neurological diseases	Cancer	1	0
Immune diseases	Cancer	1	0
Maternal age ≤18	Gestational diabetes mellitus	0.534653	0.269567
Maternal age ≥35	Gestational diabetes mellitus	0.019802	0.254947
Height ≤145 cm	Gestational diabetes mellitus	1	0
BMI >25	Gestational diabetes mellitus	0.00990099	0.386622
BMI <18.5	Gestational diabetes mellitus	0.50495	0.0632365
Rh-negative	Gestational diabetes mellitus	1	0
History of infertility	Gestational diabetes mellitus	1	0
History of abnoraml pregnancy	Gestational diabetes mellitus	0.128713	0.237657
Abnormal pregnancy of this pregnancy	Gestational diabetes mellitus	0.732673	0.0552866
Reproductive malformation or contracted pelvis	Gestational diabetes mellitus	1	0
Uterine fibroids or ovarian cysts ≥5 cm	Gestational diabetes mellitus	0.930693	0.092749
Scarred uterus	Gestational diabetes mellitus	1	0
Cardiovascular diseases	Gestational diabetes mellitus	0.00990099	1.31076
Respiratory diseases	Gestational diabetes mellitus	1	0
Digestive diseases	Gestational diabetes mellitus	0.039604	0.10239
Uninary diseases	Gestational diabetes mellitus	1	0
Hematological diseases	Gestational diabetes mellitus	1	0
Endocrine diseases	Gestational diabetes mellitus	0.00990099	4.01996
Mental disorders	Gestational diabetes mellitus	1	0
